# Supplementary material for: pH-Responsive Collagen Hydrogels Prepared by UV Irradiation in the Presence of Riboflavin
Source: Int J Mol Sci. 2024 Sep 27;25(19):10439. doi: 10.3390/ijms251910439 (PMC11476811; doi:10.3390/ijms251910439)
Supplement: Supplementary file 1 [file ijms-25-10439-s001.zip]

Archive with 1 entries (1 files):
- ijms-3197303-supplementary.pdf
